# Supplementary material for: Activation of Non-Canonical Autophagic Pathway through Inhibition of Non-Integrin Laminin Receptor in Neuronal Cells
Source: Cells. 2022 Jan 29;11(3):466. doi: 10.3390/cells11030466 (PMC8833926; doi:10.3390/cells11030466)
Supplement: Supplementary file 1 [file cells-11-00466-s001.zip]

Archive with 1 entries (1 files):
- cells-1431519-supplementary.pdf
